# Supplementary material for: Extraction and Identification of the Bioactive Metabolites Produced by Curvularia inaequalis, an Endophytic Fungus Collected in Iran from Echium khuzistanicum Mozaff
Source: Molecules. 2025 Sep 24;30(19):3870. doi: 10.3390/molecules30193870 (PMC12526211; doi:10.3390/molecules30193870)
Supplement: Supplementary file 1 [file molecules-30-03870-s001.zip]

Archive with 1 entries (1 files):
- molecules-3805550-supplementary.pdf
